# Supplementary material for: The volume of brisk walking is the key determinant of BMD improvement in premenopausal women
Source: PLoS One. 2022 Mar 16;17(3):e0265250. doi: 10.1371/journal.pone.0265250 (PMC8926180; doi:10.1371/journal.pone.0265250)
Supplement: S1 Raw data — (XLSX) [file pone.0265250.s004.xlsx]

## Sheet: Sheet1
BMD(g/cm2)		Weight		BMI
Sedentary	Brisk Walking	Sedentary	Brisk Walking	Sedentary	Brisk Walking
0.96	1.1	59	68	28	27
1.28	1.04	65	68	29	26
0.92	0.98	56	54	23	21
0.97	1.04	57	74	22	29
0.9	0.9	58	72	24	29
0.94	0.94	63	73	27	28
1.01	1.01	81	67	31	28
0.99	0.92	51	70	21	28
0.83	0.98	57	65	27	26
0.98	0.98	60	67	24	25
0.95	1.08	55	64	23	23
1.08	0.9	78	64	31	26
1.17	0.88	68	69	27	25
0.79	0.99	55	68	23	27
0.78	0.89	66	66	28	27
0.88	1.08	73	74	28	27
0.85	0.93	79	61	30	23
0.98	1.03	60	83	24	27
0.79	0.86	53	59	22	24
0.81	1.04	59	74	26	27
0.78	1.16	54	61	23	25
0.97	1.08	63	73	24	28
0.85	0.9	65	66	26	28
0.9	0.97	67	58	26	22
1.1	0.99	71	68	26	27
0.85	1.08	52	65	20	27
0.91	1.05	58	68	23	27
0.9	1.09	55	74	21	28
0.76	1.17	55	76	21	29
0.92	0.96	69	71	26	27
0.96	1.01	64	75	24	27
0.95	1.08	64	79	26	30
1	0.96	71	74	29	30
0.97	0.98	67	63	24	26
0.98	1.08	73	55	27	22
0.94	0.95	67	64	24	25
0.74	1.01	55	67	21	26
0.83	1.04	53	71	21	28
0.88	1	61	66	28	26
0.95	1.26	76	70	29	29
0.96	1.11	76	74	29	30
1.02	0.99	70	75	29	31
0.85	0.97	74	62	29	24
0.99	0.95	67	69	27	28
0.94	0.96	49	77	21	32
0.78	0.93	73	72	30	28
0.95	0.94	76	75	29	32
0.88	1.03	68	68	27	28
0.98	0.93	78	67	28	26
0.83	0.98	67	72	25	26
0.89	0.96	60	66	25	27
0.88	1.06	56	67	22	26
0.98	0.93	68	59	26	23
0.78	0.92	74	86	30	31
0.88	0.99	69	71	27	29
0.81	0.96	67	86	27	28
0.78	1.1	66	71	28	24
0.86	1.03	59	70	24	27
0.9	0.93	70	66	25	25
1.09	1.02	57	64	21	25
0.84	0.9	62	56	25	25
0.91	1.02	65	77	25	27
0.8	0.98	62	68	26	25
0.76	1.09	64	65	27	26
0.82	1.1	72	76	27	30
0.86	0.91	68	72	25	26
0.95	0.99	58	56	23	25
0.95	0.99	68	66	27	26
0.83	0.94	74	75	28	29
0.98	1.02	77	63	30	25
0.94	1.1	66	62	27	26
0.74	0.99	67	60	27	24
0.97	1.17	68	72	28	28
0.95	1.01	62	67	25	27
0.92	0.95	68	68	28	28
0.9	1.08	69	68	29	24
0.79	0.98	61	91	23	34
0.83	0.98	64	73	25	29
0.86	0.96	58	67	23	27
0.88	1.06	74	66	28	27
0.84	1.06	57	58	22	24
0.78	1.01	55	68	23	26
0.84	1.01	68	71	25	28
0.82	1	62	78	25	27
0.79		65		27
0.84		71		28
0.8		68		25
0.8		59		23
0.79		55		22
0.86		59		23
0.81		61		23
0.81		55		22
0.85		65		27
0.82		67		25
0.87		67		27
0.85		58		26
0.81		70		29
0.76		67		27
0.85		76		33
0.97		86		39
0.78		86		39
0.83		63		28
0.88		76		31
0.84		66		25
0.74		67		27
0.83		74		31
0.88		67		27
0.98		72		27
0.96		66		25
1.18		75		29
0.84		66		27
0.97		82		30
0.95		72		29
0.8		68		27
0.86		69		25
0.98		63		23
0.86		62		28
0.89		72		26
0.91		82		29
0.78		69		28
0.89		59		25
0.79		69		29
0.78		72		31
0.87		68		27
0.92		73		28
0.84		65		26
0.9		64		23
0.89		75		29
0.79		57		23
0.76		57		24
0.82		62		25
0.86		83		28
0.95		80		33
0.95		109		42
0.86		79		31
0.97		88		38
0.94		75		30
0.76		78		30

## Sheet: Sheet2
0.96	1
1.28	1
0.92	1
0.97	1
0.9	1
0.94	1
1.01	1
0.99	1
0.83	1
0.98	1
0.95	1
1.08	1
1.17	1
0.79	1
0.78	1
0.88	1
0.85	1
0.98	1
0.79	1
0.81	1
0.78	1
0.97	1
0.85	1
0.9	1
1.1	1
0.85	1
0.91	1
0.9	1
0.76	1
0.92	1
0.96	1
0.95	1
1	1
0.97	1
0.98	1
0.94	1
0.74	1
0.83	1
0.88	1
0.95	1
0.96	1
1.02	1
0.85	1
0.99	1
0.94	1
0.78	1
0.95	1
0.88	1
0.98	1
0.83	1
0.89	1
0.88	1
0.98	1
0.78	1
0.88	1
0.81	1
0.78	1
0.86	1
0.9	1
1.09	1
0.84	1
0.91	1
0.8	1
0.76	1
0.82	1
0.86	1
0.95	1
0.95	1
0.83	1
0.98	1
0.94	1
0.74	1
0.97	1
0.95	1
0.92	1
0.9	1
0.79	1
0.83	1
0.86	1
0.88	1
0.84	1
0.78	1
0.84	1
0.82	1
0.79	1
0.84	1
0.8	1
0.8	1
0.79	1
0.86	1
0.81	1
0.81	1
0.85	1
0.82	1
0.87	1
0.85	1
0.81	1
0.76	1
0.85	1
0.97	1
0.78	1
0.83	1
0.88	1
0.84	1
0.74	1
0.83	1
0.88	1
0.98	1
0.96	1
1.18	1
0.84	1
0.97	1
0.95	1
0.8	1
0.86	1
0.98	1
0.86	1
0.89	1
0.91	1
0.78	1
0.89	1
0.79	1
0.78	1
0.87	1
0.92	1
0.84	1
0.9	1
0.89	1
0.79	1
0.76	1
0.82	1
0.86	1
0.95	1
0.95	1
0.86	1
0.97	1
0.94	1
0.76	1
1.1	2
1.04	2
0.98	2
1.04	2
0.9	2
0.94	2
1.01	2
0.92	2
0.98	2
0.98	2
1.08	2
0.9	2
0.88	2
0.99	2
0.89	2
1.08	2
0.93	2
1.03	2
0.86	2
1.04	2
1.16	2
1.08	2
0.9	2
0.97	2
0.99	2
1.08	2
1.05	2
1.09	2
1.17	2
0.96	2
1.01	2
1.08	2
0.96	2
0.98	2
1.08	2
0.95	2
1.01	2
1.04	2
1	2
1.26	2
1.11	2
0.99	2
0.97	2
0.95	2
0.96	2
0.93	2
0.94	2
1.03	2
0.93	2
0.98	2
0.96	2
1.06	2
0.93	2
0.92	2
0.99	2
0.96	2
1.1	2
1.03	2
0.93	2
1.02	2
0.9	2
1.02	2
0.98	2
1.09	2
1.1	2
0.91	2
0.99	2
0.99	2
0.94	2
1.02	2
1.1	2
0.99	2
1.17	2
1.01	2
0.95	2
1.08	2
0.98	2
0.98	2
0.96	2
1.06	2
1.06	2
1.01	2
1.01	2
1	2
