# Supplementary material for: The volume of brisk walking is the key determinant of BMD improvement in premenopausal women
Source: PLoS One. 2022 Mar 16;17(3):e0265250. doi: 10.1371/journal.pone.0265250 (PMC8926180; doi:10.1371/journal.pone.0265250)
Supplement: S2 Raw data — (XLSX) [file pone.0265250.s005.xlsx]

## Sheet: Sheet1
Age	BMD(g/cm2)	Frequence	Intensity	Duration	Volume	Index
46	0.96	3	2	4	12	24
45	1.28	4	2	4	16	32
47	1.1	5	2	4	20	40
45	0.92	3	2	3	9	18
45	0.97	3	3	4	12	36
45	0.9	4	3	2	8	24
47	0.94	3	1	4	12	12
46	1.04	5	2	4	20	40
46	1.01	3	2	2	6	12
47	0.98	4	3	4	16	48
49	0.99	3	3	4	12	36
49	0.83	3	2	4	12	24
45	0.98	4	3	3	12	36
45	0.95	3	3	4	12	36
48	1.08	1	1	1	1	1
45	1.04	4	3	4	16	48
45	0.9	5	2	4	20	40
45	1.17	1	2	2	2	4
46	0.94	5	3	3	15	45
45	1.01	5	3	4	20	60
46	0.79	1	3	3	3	9
48	0.92	5	3	4	20	60
45	0.78	0	0	0	0	0
49	0.98	5	2	4	20	40
45	0.88	1	3	3	3	9
45	0.98	5	2	4	20	40
46	1.08	5	2	4	20	40
50	0.85	0	0	0	0	0
46	0.9	5	2	4	20	40
45	0.88	4	3	4	16	48
46	0.99	5	5	4	20	100
48	0.98	3	2	4	12	24
47	0.79	1	3	1	1	3
50	0.89	5	3	4	20	60
48	0.81	0	0	0	0	0
47	0.78	0	0	0	0	0
46	0.97	3	3	4	12	36
47	0.85	3	4	2	6	24
46	0.9	3	2	3	9	18
45	1.1	3	2	4	12	24
50	0.85	3	2	1	3	6
48	0.91	4	2	4	16	32
47	1.08	5	2	4	20	40
47	0.93	4	5	4	16	80
48	0.9	0	0	0	0	0
49	1.03	5	2	4	20	40
47	0.76	5	1	4	20	20
45	0.92	0	0	0	0	0
48	0.86	4	4	4	16	64
48	1.04	5	2	4	20	40
45	0.96	3	3	4	12	36
46	0.95	3	2	4	12	24
45	1	0	0	0	0	0
50	0.97	0	0	0	0	0
45	0.98	4	2	4	16	32
45	0.94	0	0	0	0	0
48	0.74	3	3	2	6	18
47	0.83	3	2	3	9	18
45	1.16	5	2	4	20	40
47	1.08	5	2	4	20	40
45	0.88	3	2	3	9	18
45	0.95	4	2	4	16	32
45	0.9	4	3	4	16	48
47	0.96	4	1	4	16	16
46	1.02	3	2	4	12	24
47	0.97	4	3	4	16	48
49	0.99	4	3	4	16	48
49	0.85	2	2	3	6	12
45	0.99	4	3	3	12	36
45	0.94	3	3	4	12	36
48	1.08	4	3	4	16	48
45	1.05	4	3	4	16	48
45	1.09	5	2	4	20	40
45	1.17	5	3	4	20	60
46	0.96	5	3	3	15	45
50	1.01	5	3	4	20	60
45	0.78	0	0	0	0	0
47	0.95	3	2	4	12	24
50	0.88	1	3	3	3	9
46	0.98	4	2	4	16	32
46	1.08	5	3	4	20	60
50	0.83	0	0	0	0	0
46	0.89	3	2	4	12	24
50	0.88	4	2	4	16	32
46	0.96	5	3	4	20	60
47	0.98	4	2	4	16	32
50	0.78	1	3	1	1	3
48	0.88	3	3	4	12	36
46	0.81	0	0	0	0	0
48	0.78	0	0	0	0	0
46	0.98	4	3	4	16	48
48	0.86	3	4	2	6	24
46	0.9	4	2	3	12	24
45	1.09	4	2	4	16	32
49	0.84	2	3	1	2	6
49	0.91	4	2	4	16	32
48	1.08	5	3	4	20	60
47	0.95	4	3	4	16	48
48	0.8	0	0	0	0	0
49	1.01	5	2	4	20	40
47	0.76	3	1	3	9	9
46	0.82	0	0	0	0	0
45	0.86	3	3	3	9	27
46	1.04	4	3	4	16	48
45	0.95	3	3	4	12	36
46	0.95	4	2	4	16	32
50	1	4	3	4	16	48
47	0.83	0	0	0	0	0
47	0.98	4	2	4	16	32
48	0.94	4	2	4	16	32
48	0.74	3	3	2	6	18
45	0.97	4	2	4	16	32
47	1.26	5	2	4	20	40
45	1.11	5	3	4	20	60
45	0.95	4	2	3	12	24
46	0.99	4	3	4	16	48
45	0.92	4	3	3	12	36
50	0.9	3	1	4	12	12
45	0.79	2	2	2	4	8
46	0.83	3	2	2	6	12
48	0.97	4	3	4	16	48
49	0.95	4	3	4	16	48
49	0.86	3	2	4	12	24
45	0.88	3	3	3	9	27
45	0.84	3	3	4	12	36
48	0.78	1	1	1	1	1
46	0.96	4	3	4	16	48
45	0.93	5	2	4	20	40
46	0.84	1	2	1	1	2
46	0.94	5	3	4	20	60
48	1.03	5	3	4	20	60
46	0.82	1	3	3	3	9
48	0.93	5	3	4	20	60
47	0.79	0	0	0	0	0
46	0.98	5	3	4	20	60
45	0.84	1	3	3	3	9
46	0.96	5	2	4	20	40
45	1.06	5	2	4	20	40
48	0.8	0	0	0	0	0
46	0.93	5	2	4	20	40
50	0.92	4	3	4	16	48
48	0.99	5	5	4	20	100
48	0.8	3	2	4	12	24
47	0.79	2	3	1	2	6
50	0.86	3	3	3	9	27
46	0.81	0	0	0	0	0
47	0.81	0	0	0	0	0
46	0.96	4	3	4	16	48
48	0.85	2	4	2	4	16
46	0.82	3	2	3	9	18
45	1.1	5	3	4	20	60
50	0.87	3	2	3	9	18
48	0.85	3	2	4	12	24
45	1.03	5	2	4	20	40
45	0.93	4	4	4	16	64
45	0.81	0	0	0	0	0
49	1.02	5	3	4	20	60
47	0.76	3	1	2	6	6
47	0.85	0	0	0	0	0
48	0.9	4	4	4	16	64
48	1.02	5	2	4	20	40
45	0.98	4	3	4	16	48
45	0.97	3	2	4	12	24
47	0.78	0	0	0	0	0
45	0.83	0	0	0	0	0
48	0.88	4	2	4	16	32
46	0.84	0	0	0	0	0
47	0.74	0	0	0	0	0
48	0.83	2	2	3	6	12
45	1.09	5	2	4	20	40
47	1.1	5	2	4	20	40
48	0.88	3	2	3	9	18
45	0.98	4	2	4	16	32
46	0.91	4	3	4	16	48
47	0.96	4	2	4	16	32
45	1.18	4	2	4	16	32
47	0.99	4	3	4	16	48
49	0.99	4	3	4	16	48
49	0.84	3	2	3	9	18
46	0.97	4	3	3	12	36
45	0.94	4	3	4	16	48
48	1.02	4	3	4	16	48
45	1.1	4	3	4	16	48
45	0.99	5	2	4	20	40
45	1.17	5	3	4	20	60
46	0.95	4	3	3	12	36
50	1.01	5	3	4	20	60
45	0.8	0	0	0	0	0
47	0.95	4	3	4	16	48
50	0.86	2	3	3	6	18
48	0.98	4	2	4	16	32
45	1.08	5	3	4	20	60
50	0.86	0	0	0	0	0
49	0.89	3	1	4	12	12
50	0.91	3	2	4	12	24
46	0.98	4	3	4	16	48
47	0.98	4	3	4	16	48
48	0.78	1	2	1	1	2
48	0.89	3	2	4	12	24
49	0.79	0	0	0	0	0
47	0.78	0	0	0	0	0
46	0.96	4	3	4	16	48
48	0.87	2	4	2	4	16
46	0.92	4	2	3	12	24
45	1.06	4	3	4	16	48
46	0.84	2	2	1	2	4
49	0.9	3	2	4	12	24
46	1.06	5	3	4	20	60
47	0.89	3	3	3	9	27
48	0.79	0	0	0	0	0
45	1.01	5	3	4	20	60
45	0.76	2	1	3	6	6
47	0.82	0	0	0	0	0
50	0.86	2	3	2	4	12
46	1.01	4	3	4	16	48
45	0.95	3	3	3	9	27
46	0.95	3	2	4	12	24
47	1	4	3	4	16	48
49	0.86	0	0	0	0	0
47	0.97	4	2	4	16	32
50	0.94	4	2	4	16	32
48	0.76	0	0	0	0	0
