# Supplementary material for: The volume of brisk walking is the key determinant of BMD improvement in premenopausal women
Source: PLoS One. 2022 Mar 16;17(3):e0265250. doi: 10.1371/journal.pone.0265250 (PMC8926180; doi:10.1371/journal.pone.0265250)
Supplement: S4 Raw data — (XLSX) [file pone.0265250.s007.xlsx]

## Sheet: Sheet1
Group	Preweight	PreBMI	Afterweight	AftBMI
control	59	28	58	27
control	56	22	60	24
control	58	24	65	27
control	57	27	48	23
control	54	23	54	23
control	60	24	60	24
control	55	23	55	23
control	64	26	71	29
control	63	24	58	22
control	78	31	68	27
volume 8	65	29	70	31
volume 8	67	24	66	24
volume 8	59	26	65	29
volume 8	56	23	55	23
volume 12	52	20	51	20
volume 12	51	21	52	21
volume 12	63	27	64	28
volume 12	55	21	48	21
volume 12	81	31	79	31
volume 12	64	24	70	27
volume 12	67	26	69	27
volume 16	57	22	54	21
volume 16	49	21	50	21
volume 16	58	23	54	21
volume 16	69	26	70	27
volume 16	73	27	69	26
volume 16	55	21	56	21
volume 16	71	26	78	28
volume 16	71	29	74	30
volume 20	53	22	55	23
volume 20	70	25	72	26
volume 20	74	28	76	28
volume 20	68	26	77	29
volume 20	67	24	70	26
volume 20	55	21	54	21
